# Supplementary material for: A simple and fast heuristic for protein structure comparison
Source: BMC Bioinformatics. 2008 Mar 25;9:161. doi: 10.1186/1471-2105-9-161 (PMC2335283; doi:10.1186/1471-2105-9-161)
Supplement: Additional File 1 — Query set. This file contains the structures that constitute the query set for the experiment on the Nh3D dataset. For each architecture (comprising at least 10 topologies) we selected the smallest, biggest and average structure in terms of residues and number of contacts, plus another one randomly selected. After removing duplicates, this set of 73 structures was obtained. [file 1471-2105-9-161-S1.xls]

## Sheet: Hoja1
List of Queries from NH3D database
ID	Residues	Contacts (7AA)
1.10.1040	293	920
1.10.1320	47	103
1.10.533	92	274
1.10.645	532	1708
1.20.1280	68	181
1.20.210	487	1569
1.20.5	48	128
1.20.840	257	846
2.10.25	99	218
2.10.260	72	126
2.10.270	44	109
2.10.90	103	303
2.170.16	217	632
2170230	74	169
2170290	158	424
2.170.40	292	790
2.30.110	167	452
2.30.18	46	116
2.30.230	243	735
2.30.29	117	345
2.30.40	129	348
2.40.155	226	712
2.40.160	330	1127
2.40.180	498	1416
2.40.340	74	211
2.40.50	66	183
2.60.130	309	886
2.60.260	71	192
2.60.420	74	191
2.60.90	185	538
2.70.100	430	1420
2.70.180	108	304
2.70.220	161	447
2.70.98	280	799
3.10.105	216	653
3.10.170	152	474
3.10.270	294	821
3.10.330	72	184
3.10.400	193	564
3.20.120	58	136
3.20.140	390	1136
3.20.19	216	658
3.20.70	759	2438
3.20.90	228	653
3.30.1530	63	115
3.30.1690	171	552
3.30.240	64	176
3.30.559	307	897
3.30.560	302	981
3.30.60	51	134
3.30.990	180	595
3.40.1210	242	748
3.40.1380	38	103
3.40.225	223	703
3.40.720	447	1389
3.60.100	290	893
3.60.120	480	1453
3.60.20	302	861
3.60.40	236	744
3.60.90	120	387
3.90.1280	56	151
3.90.1300	467	1522
3.90.1350	158	431
3.90.1580	262	770
3.90.510	67	136
3.90.850	286	832
4.10.1080	127	319
4.10.1090	155	258
4.10.220	36	90
4.10.260	88	191
4.10.480	85	239
4.10.540	97	213
4.10.790	46	74
